# Supplementary material for: Association of Maternal Folate Intake and Offspring MTHFD1 and MTHFD2 Genes with Congenital Heart Disease
Source: Nutrients. 2023 Aug 9;15(16):3502. doi: 10.3390/nu15163502 (PMC10458540; doi:10.3390/nu15163502)
Supplement: Supplementary file 1 [file nutrients-15-03502-s001.zip]

Archive with 1 entries (1 files):
- nutrients-2506639-supplementary.pdf
